# Supplementary material for: Plant growth-promoting endophytic bacteria versus pathogenic infections: an example of Bacillus amyloliquefaciens RWL-1 and Fusarium oxysporum f. sp. lycopersici in tomato
Source: PeerJ. 2017 Mar 16;5:e3107. doi: 10.7717/peerj.3107 (PMC5357341; doi:10.7717/peerj.3107)
Supplement: Supplemental Information 1 [file peerj-05-3107-s001.xls]

## Sheet: Sheet1
	Plant Height (cm)										Root length (cm)										C.C										F.W (g)						D.W (g)
	R1	R2	R3	R4	R5	R6	R7	Mean	SD		R1	R2	R3	R4	R5	R6	R7	Mean	SD		R1	R2	R3	R4	R5	R6	R7	Mean	SD		R1	R2	R3	Mean	SD		R1	R2	R3	Mean	SD
Control (Water)	16.5	18	18	17.5	19	17	18	17.7143	0.809174	b	4	4.5	5	3.5	4	4	3.5	4.07143	0.534522		25.2	25.7	29	24.3	29.7	24.8	28.8	26.7857	2.28286	b	10.83	9.98	11.4	10.7367	0.714586	b	0.533	0.48	0.59	0.534333	0.0550121	b
RWL-1	23	24	21.5	20.5	25	23	22	22.7143	1.52362	a	10	11	10.5	10	10.5	10	9	10.1429	0.626783		34	35.8	35.3	34.1	32.1	35.7	32.3	34.1857	1.53235	a	28.47	33.84	30.06	30.79	2.75842	a	1.452	1.5	1.43	1.46067	0.0357957	a
Fusarium Oxysporum	12.5	15	14	14.3	13.5	14	13.5	13.8286	0.778276	b	2.5	2	2	2	2.5	2.5	2	2.21429	0.267261		12.8	15.6	16.4	12.3	10.8	14	12.4	13.4714	1.97882	b	6.79	7.87	7.27	7.31	0.54111	b	0.382	0.374	0.394	0.383333	0.0100664	b
RWL-1+Fusarium Oxysporum	18	16.5	19	16	17.5	18	18	17.5714	1.0177	a	4.5	5	3.5	3.5	5	4	4	4.21429	0.636209		24.4	26	24.1	24.9	25.3	23.9	24.7	24.7571	0.72539	a	13.04	12.72	12.58	12.78	0.235797	a	0.731	0.697	0.771	0.733	0.0370405	a
