# Supplementary material for: Plant growth-promoting endophytic bacteria versus pathogenic infections: an example of Bacillus amyloliquefaciens RWL-1 and Fusarium oxysporum f. sp. lycopersici in tomato
Source: PeerJ. 2017 Mar 16;5:e3107. doi: 10.7717/peerj.3107 (PMC5357341; doi:10.7717/peerj.3107)
Supplement: Supplemental Information 4 [file peerj-05-3107-s004.xls]

## Sheet: Amino acid
	aspartic acid							threonine							serine
	R1	R2	R3	Mean	SD			R1	R2	R3	Mean	SD			R1	R2	R3	Mean	SD
Control	138.78	136.84	140.28	138.633	1.72468	b		30.33	26.89	33.65	30.29	3.38018	b		45.31	43.25	46.98	45.18	1.8684	b
RWL-1	185.15	182.51	188.9	185.52	3.21103	a		42.567	40.17	45.36	42.699	2.59752	a		65.658	68.73	65.89	66.7593	1.71059	a
Fusarium Oxysporum	60.05	63.13	58.04	60.4067	2.56368	b		13.899	11.25	15.36	13.503	2.08342	b		9.901	8.78	10.64	9.77367	0.936515	b
RWL-1+Fusarium Oxysporum	194.564	190.59	198.65	194.601	4.03013	a		45.065	43.08	48.21	45.4517	2.58677	a		63.632	61.46	65.21	63.434	1.88282	a
	glutamic acid							glycine							alanine
	R1	R2	R3	Mean	SD			R1	R2	R3	Mean	SD			R1	R2	R3	Mean	SD
Control	205.99	200.15	210.79	205.643	5.32846	b		121.78	120.93	121.74	121.483	0.479618	b		202.24	199.26	206.3	202.6	3.53378	b
RWL-1	294.166	290.41	298.73	294.435	4.16653	a		167.116	163.54	170.35	167.002	3.40643	a		277.184	279	276.41	277.531	1.32948	a
Fusarium Oxysporum	35.25	38.49	32.4	35.38	3.04708	b		57.97	56.1	59.87	57.98	1.88502	b		179.762	178.52	180.05	179.444	0.813061	b
RWL-1+Fusarium Oxysporum	281.838	278	285.7	281.846	3.85001	a		147.628	145.51	149.83	147.656	2.16014	a		234.484	238	231.84	234.775	3.09027	a
	cystine							valine							methionine
	R1	R2	R3	Mean	SD			R1	R2	R3	Mean	SD			R1	R2	R3	Mean	SD
Control	5.35	4.77	5.07	5.06333	0.290057	a		98.08	100.01	96.02	98.0367	1.99535	b		12.08	10.86	13.18	12.04	1.16052	a
RWL-1	5.532	5.78	5.05	5.454	0.371198	a		132.519	130.73	135.61	132.953	2.46878	a		13.628	13.48	13.79	13.6327	0.155053	a
Fusarium Oxysporum	10.916	9.01	11.58	10.502	1.33408	a		49.148	47.51	51.32	49.326	1.91123	b		4.433	3.28	5.12	4.27767	0.929783	b
RWL-1+Fusarium Oxysporum	6.248	6.42	6.18	6.28267	0.123699	b		121.764	124.01	119.87	121.881	2.07249	a		11.134	10.03	12.48	11.2147	1.22699	a
	isoleucine							leucine							tyrosine
	R1	R2	R3	Mean	SD			R1	R2	R3	Mean	SD			R1	R2	R3	Mean	SD
Control	154.51	156.53	152.6	154.547	1.96526	b		339.5	336.08	342.73	339.437	3.32545	b		16.62	15.31	18.01	16.6467	1.3502	a
RWL-1	207.545	209.39	204.61	207.182	2.41062	a		458.666	464.01	454	458.892	5.00883	a		7.294	7.08	7.41	7.26133	0.167408	b
Fusarium Oxysporum	69.721	64.05	72.9	68.8903	4.48309	b		165.712	161.08	169	165.264	3.97896	b		19.724	18.98	21.08	19.928	1.06476	b
RWL-1+Fusarium Oxysporum	186.293	183.72	190	186.671	3.15702	a		388.455	384	392.58	388.345	4.29106	a		27.433	29.01	27.28	27.9077	0.957709	a
	phenylalanine							lysine							ammonia
	R1	R2	R3	Mean	SD			R1	R2	R3	Mean	SD			R1	R2	R3	Mean	SD
Control	140.14	139.04	144.05	141.077	2.63307	b		107.88	105.9	109.87	107.883	1.985	b		149.92	151.52	146.36	149.267	2.64131	a
RWL-1	184.527	188.71	180.94	184.726	3.88881	a		153.333	151.28	157.82	154.144	3.34464	a		140.217	138.54	142.81	140.522	2.15131	b
Fusarium Oxysporum	73.805	76.19	71.01	73.6683	2.5927	b		51.048	48.78	54.09	51.306	2.66439	b		259.114	257.07	258.3	258.161	1.02903	a
RWL-1+Fusarium Oxysporum	167.066	169.4	164.02	166.829	2.69784	a		134.108	130.85	138.2	134.386	3.68288	a		255.114	251.28	259	255.131	3.86003	a
	histidine							arginine							proline
	R1	R2	R3	Mean	SD			R1	R2	R3	Mean	SD			R1	R2	R3	Mean	SD
Control	49.52	47.93	51.16	49.5367	1.61506	b		152.25	149.86	155.28	152.463	2.71629	b		100.73		99.8	100.265	0.657609	b
RWL-1	67.349	69.73	64.91	67.3297	2.41006	a		168.464	166.81	170.29	168.521	1.74071	a		133.174	135.02	131.86	133.351	1.58745	a
Fusarium Oxysporum	20.76	24.19	17.45	20.8	3.37018	b		71.931	69.82	72.6	71.4503	1.45099	b		58.951	54.24	62.78	58.657	4.27758	b
RWL-1+Fusarium Oxysporum	59.889	58	62.1	59.9963	2.05211	a		167.119	164.8	169.25	167.056	2.22566	a		109.348	107.72	111.25	109.439	1.76677	a
